# Supplementary material for: AlnC: An extensive database of long non-coding RNAs in angiosperms
Source: PLoS One. 2021 Apr 14;16(4):e0247215. doi: 10.1371/journal.pone.0247215 (PMC8046212; doi:10.1371/journal.pone.0247215)
Supplement: S1 Table — (XLSX) [file pone.0247215.s001.xlsx]

## Sheet: blast_hits_AlnC_vs_NONCODE
Query acc.ver	Subject acc.ver	% identity	alignment length	mismatches	gap opens	q. start	q. end	s. start	s. end	evalue	bit score	slen	qlen
AlnC_6506492	NONTAET000332	89.091	220	22	2	3	221	225	7	4e-72	272	234	223
AlnC_6562793	NONTAET000353	77.778	279	47	11	1	278	8	272	1.57e-37	158	272	292
AlnC_6563625	NONTAET000353	78.599	257	45	6	1	254	8	257	1.17e-38	161	272	283
AlnC_4122205	NONBNAT005301	93.522	247	15	1	4	250	278	33	2.03e-100	366	283	250
AlnC_4122205	NONVVIT001043	86.695	233	27	2	8	238	238	8	4.57e-67	255	249	250
AlnC_4122205	NONTAET000444	88.35	206	18	5	49	250	217	14	3.56e-63	243	219	250
AlnC_4125634	NONTAET000211	94.725	436	23	0	1	436	17	452	0	678	501	453
AlnC_4125634	NONTAET000472	94.664	431	23	0	6	436	1	431	0	669	502	453
AlnC_9083973	NONTAET000186	78.96	423	67	20	30	443	11	420	1.09e-70	268	491	443
AlnC_1298398	NONORUT001148	79.151	259	31	16	1	250	1	245	3.88e-38	159	276	263
AlnC_8967219	NONTAET000175	85.836	353	44	4	32	380	386	36	2.46e-101	370	386	380
AlnC_8997327	NONCQUT005543	87.218	266	30	3	42	307	328	67	2.6e-80	300	329	307
AlnC_5713970	NONTAET000132	75.535	327	71	9	15	338	362	42	8.61e-36	152	366	340
AlnC_3706861	NONMEST004605	77.673	318	40	20	24	335	314	22	1.1e-39	165	341	338
AlnC_7002463	NONTAET000402	94.949	198	10	0	8	205	2	199	7.7e-84	311	235	205
AlnC_7005324	NONTAET000457	96.585	205	7	0	1	205	205	1	1.14e-92	340	280	234
AlnC_7005525	NONATHT004044	80.208	192	29	9	1	188	5	191	5.83e-31	135	260	236
AlnC_5349796	NONMTRT002185	87.037	216	14	3	14	220	211	1	6.99e-60	231	211	229
AlnC_199645	NONOSAT000950	86.585	164	14	5	12	169	19	180	1.03e-42	174	202	201
AlnC_6208950	NONTAET000080	76.346	520	108	13	1	513	33	544	1.67e-69	265	548	522
AlnC_2659709	NONTAET000332	89.573	211	20	2	1	210	225	16	1.76e-70	267	234	212
AlnC_9356465	NONMTRT000769	92.969	256	13	1	1	256	290	40	5.75e-101	368	296	256
AlnC_921646	NONBRAT001252	92.208	308	10	5	5	298	1	308	1.43e-117	424	314	298
AlnC_3852274	NONTAET000332	88.832	197	20	2	11	206	5	200	1.03e-62	241	234	206
AlnC_1441720	NONMTRT000769	93.455	275	13	1	1	275	290	21	1.71e-111	403	296	275
AlnC_82945	NONTAET000350	80.496	282	42	8	1	273	72	349	2.19e-51	204	349	319
AlnC_4919540	NONORUT002424	88.081	344	34	4	44	381	367	25	2.43e-111	403	369	381
AlnC_643944	NONATHT004044	88.235	170	12	8	18	183	1	166	2.32e-49	196	260	211
AlnC_791527	NONTAET000303	93.991	233	13	1	34	265	2	234	6.05e-96	351	234	266
AlnC_9215822	NONBNAT005301	91.2	250	19	3	1	249	261	14	1.86e-91	337	283	289
AlnC_9215822	NONTAET000085	84.211	247	35	4	41	285	272	28	1.94e-61	237	273	289
AlnC_9215823	NONTAET000132	89.198	324	32	3	1	323	355	34	7.42e-111	401	366	327
AlnC_9230679	NONMEST000010	93.839	211	13	0	1	211	226	16	4.75e-86	318	233	211
AlnC_9254305	NONBNAT007065	92.166	217	14	3	52	267	1	215	1.72e-81	303	219	267
AlnC_9259177	NONTAET000128	97.951	244	5	0	1	244	244	1	1.35e-117	424	323	282
AlnC_6471481	NONBRAT004988	88.945	199	10	4	25	223	218	32	5.27e-61	235	258	224
AlnC_7244291	NONATHT000175	75.72	243	42	13	55	291	59	290	5.78e-22	106	292	293
AlnC_7884631	NONORUT001148	78.431	255	30	17	1	241	244	1	3.63e-33	143	276	245
AlnC_7894050	NONVVIT001953	92.347	392	30	0	1	392	392	1	5.41e-158	558	415	417
AlnC_7056421	NONVVIT003084	86.885	183	20	3	38	220	1	179	5.24e-51	202	215	220
AlnC_7060341	NONTAET000330	86.397	272	32	5	37	306	5	273	4.34e-78	292	344	306
AlnC_5470478	NONTAET000353	76.449	276	58	6	3	276	272	2	4.31e-33	143	272	287
AlnC_2282017	NONATHT004044	83.085	201	29	4	43	242	199	3	9.82e-44	178	260	242
AlnC_5810188	NONTAET000082	76.061	660	134	17	26	678	9	651	1.29e-86	322	724	678
AlnC_8015837	NONCSAT001175	93.897	213	13	0	1	213	222	10	3.72e-87	322	233	213
AlnC_8015837	NONTAET000156	81.065	169	7	9	7	175	166	23	8.75e-24	111	202	213
AlnC_2980425	NONTAET000095	89.51	286	24	5	1	283	10	292	1.39e-97	357	333	283
AlnC_2980425	NONTAET000104	87.179	234	24	5	53	283	1	231	1.12e-68	261	309	283
AlnC_1607964	NONOSAT000540	85.232	237	17	11	25	259	286	66	1.03e-58	228	291	259
AlnC_5897862	NONTAET000436	81.379	290	41	12	37	320	312	30	1.68e-57	224	312	320
AlnC_5899488	NONTAET000186	78.373	467	84	16	19	476	1	459	3.24e-76	287	491	476
AlnC_5900021	NONTAET000328	83.957	187	25	5	18	201	1	185	1.03e-42	174	205	201
AlnC_2006492	NONMTRT002185	91.848	184	11	1	33	216	1	180	1.43e-66	254	211	220
AlnC_5233415	NONMEST000631	94.416	197	11	0	36	232	269	73	1.48e-81	303	270	232
AlnC_7227120	NONMEST000631	89.712	243	14	3	4	235	243	1	2.15e-80	300	270	258
AlnC_9716637	NONTAET000360	83.55	231	38	0	6	236	284	54	2.04e-55	217	284	238
AlnC_5159417	NONTAET000436	79.231	260	47	7	1	257	57	312	1.49e-42	174	312	281
AlnC_5159417	NONTAET000128	78.788	231	42	7	1	228	97	323	9.05e-35	148	323	281
AlnC_5159417	NONTAET000084	77.682	233	45	7	42	271	1	229	7.04e-31	135	266	281
AlnC_6949711	NONTAET000120	79.612	206	34	7	4	204	203	1	1.12e-32	141	234	213
AlnC_6949711	NONTAET000113	79.641	167	29	4	4	167	165	1	6.77e-25	115	250	213
AlnC_2430039	NONZMAT000296	86.589	604	41	14	12	607	1	572	1.71e-179	630	623	619
AlnC_2433438	NONATHT004044	84.831	178	25	2	1	176	12	189	9.19e-44	178	260	228
AlnC_2435391	NONORUT001148	80.769	208	26	8	5	206	202	3	2.21e-35	150	276	249
AlnC_9143887	NONMTRT001454	87.371	388	25	8	1	373	381	3	2.05e-117	424	442	415
AlnC_1746582	NONZMAT003118	98.712	233	3	0	38	270	265	33	7.73e-115	414	265	270
AlnC_1787976	NONZMAT002993	100	244	0	0	1	244	244	1	6.18e-126	451	292	282
AlnC_2242786	NONVVIT001333	85.915	355	38	9	19	369	33	379	9.23e-101	368	379	395
AlnC_237613	NONTAET000353	79.487	273	46	10	14	282	272	6	6.92e-46	185	272	282
AlnC_247670	NONTAET000084	77.056	231	49	4	11	239	229	1	2.94e-29	130	266	255
AlnC_3629870	NONMEST004605	75.375	333	46	24	6	329	316	11	1.64e-28	128	341	381
AlnC_3084136	NONCQUT005543	82.067	329	55	4	13	340	3	328	1.37e-73	278	329	342
AlnC_3087781	NONATHT004044	80.214	187	34	3	35	220	191	7	1.5e-31	137	260	220
AlnC_4227002	NONCSAT001480	85.638	188	23	1	1	188	202	19	8.27e-49	195	220	209
AlnC_8854992	NONTAET000311	85.065	308	42	2	39	346	40	343	3.8e-84	313	381	346
AlnC_5975475	NONTAET000075	77.256	532	97	19	21	542	11	528	3.05e-77	291	528	575
AlnC_9969125	NONZMAT000885	100	161	0	0	1	161	85	245	5.93e-80	298	245	203
AlnC_9974163	NONVVIT001404	90.756	238	22	0	23	260	28	265	5.98e-86	318	274	260
AlnC_9974163	NONTAET000113	82.5	240	37	4	23	260	237	1	4.86e-52	206	250	260
AlnC_9974163	NONTAET000129	83.099	213	33	3	23	233	221	10	1.36e-47	191	249	260
AlnC_9977646	NONMEST004605	76.812	345	48	20	21	356	11	332	1.24e-39	165	341	377
AlnC_9978180	NONTAET000348	95.395	456	20	1	1	455	456	1	0	725	486	480
AlnC_9978180	NONTAET000349	95.183	436	20	1	1	435	436	1	0	688	464	480
AlnC_7726764	NONATHT004044	84.772	197	26	3	1	195	10	204	9.8e-49	195	260	243
AlnC_1011886	NONMEST000631	86.522	230	28	2	1	228	40	268	1.92e-65	250	270	228
AlnC_1374055	NONTAET000303	94.737	228	11	1	18	244	7	234	1.59e-96	353	234	252
AlnC_1378474	NONBRAT001252	92.949	312	14	2	56	359	314	3	1.04e-124	448	314	359
AlnC_2488101	NONTAET000436	78.008	241	46	7	25	262	312	76	1.08e-33	145	312	262
AlnC_2488101	NONTAET000084	77.682	233	45	7	11	240	229	1	6.52e-31	135	266	262
AlnC_1083568	NONTAET000305	75.342	365	69	17	1	360	389	41	7.08e-37	156	405	360
AlnC_6096242	NONBNAT005301	80.769	208	31	7	1	206	38	238	1.67e-36	154	283	244
AlnC_97100	NONSLYT003718	82.927	287	38	10	1	281	19	300	1.02e-64	248	312	325
AlnC_97100	NONSLYT001075	81.818	286	41	10	8	287	287	7	3.68e-59	230	287	325
AlnC_100088	NONSTUT000277	86.574	216	29	0	3	218	8	223	3.95e-62	239	257	218
AlnC_3886068	NONSLYT003541	83.333	228	34	3	41	266	28	253	1.43e-52	207	253	274
AlnC_4718157	NONSTUT001791	83.249	197	31	1	48	242	221	25	2.73e-44	180	240	242
AlnC_4720795	NONSTUT000553	80.952	273	38	8	3	275	22	280	1.87e-51	204	325	276
AlnC_5740515	NONSTUT002378	84.404	218	19	5	7	221	213	8	2.26e-50	200	213	260
AlnC_5742039	NONSTUT002780	82.979	282	33	13	3	280	296	26	1.45e-62	241	306	281
AlnC_7905267	NONSTUT000603	91.221	262	22	1	2	262	262	1	5.08e-97	355	303	287
AlnC_7907052	NONSTUT000542	95.484	310	11	2	1	310	308	2	4.05e-138	492	337	311
AlnC_7911441	NONSLYT000245	78.829	222	45	2	11	231	1	221	7.31e-35	148	221	231
AlnC_7913694	NONSLYT000233	97.788	226	5	0	1	226	226	1	1.2e-107	390	228	249
AlnC_7915615	NONSTUT001440	95.69	232	8	2	23	254	1	230	4.68e-102	372	230	268
AlnC_4884235	NONATHT004044	87.097	186	23	1	1	185	3	188	3.13e-53	209	260	220
AlnC_4891844	NONSTUT001345	82.746	284	34	11	24	299	1	277	5.59e-62	239	334	299
AlnC_4894226	NONSTUT001721	75.315	397	56	30	1	376	4	379	1.02e-35	152	411	397
AlnC_2651122	NONSTUT002582	90.955	199	18	0	16	214	61	259	4.93e-71	268	259	214
AlnC_2651697	NONSTUT001475	92.825	223	7	3	2	222	26	241	6.51e-85	315	260	222
AlnC_2653590	NONSLYT002100	93.035	201	11	3	1	200	199	1	1.24e-77	291	220	248
AlnC_2657452	NONTAET000305	75.603	373	70	17	1	368	397	41	1.2e-39	165	405	368
AlnC_2657452	NONTAET000304	75.603	373	70	17	1	368	411	55	1.2e-39	165	411	368
AlnC_1537357	NONSLYT001122	97.297	296	8	0	1	296	296	1	2.08e-141	503	318	342
AlnC_1539269	NONSLYT001258	95.811	549	2	3	1	528	549	1	0	869	549	562
AlnC_1546148	NONSLYT003546	98.765	243	3	0	1	243	11	253	1.91e-120	433	264	243
AlnC_1548161	NONSTUT001848	90.278	216	20	1	29	243	216	1	7.68e-75	281	226	255
AlnC_1551167	NONSLYT003174	89.6	250	23	3	24	270	2	251	8.26e-85	315	267	276
AlnC_1552984	NONSLYT001215	100	291	0	0	1	291	335	45	4.77e-152	538	338	291
AlnC_1553974	NONSLYT003522	99.605	253	1	0	3	255	31	283	3.08e-129	462	283	302
AlnC_1557518	NONSLYT003548	97.037	405	5	5	12	416	455	58	0	675	455	416
AlnC_1564187	NONSLYT003271	89.123	285	16	6	7	286	1	275	1.42e-92	340	325	286
AlnC_1564573	NONSTUT000426	90.182	275	10	6	9	273	73	340	4.12e-93	342	340	298
AlnC_5273508	NONSTUT001475	85.957	235	14	6	2	217	260	26	1.83e-60	233	260	217
AlnC_5274417	NONSTUT002591	93.434	198	13	0	1	198	198	1	8.62e-79	294	250	225
AlnC_4252621	NONCQUT007259	81.5	200	31	5	16	214	202	8	3.34e-38	159	202	229
AlnC_9386096	NONMTRT000013	85.268	224	33	0	2	225	34	257	7.13e-60	231	261	233
AlnC_1191425	NONTAET000311	80.615	325	50	9	20	341	29	343	6.45e-62	239	381	341
AlnC_7198509	NONCQUT005195	82.492	634	62	34	62	672	681	74	2.53e-143	510	687	672
AlnC_7198667	NONCQUT004072	86.15	852	82	22	52	890	849	21	0	889	849	890
AlnC_7199276	NONCQUT002271	94.32	493	2	1	34	500	6	498	0	732	516	500
AlnC_7200661	NONCQUT005528	99.628	538	2	0	1	538	19	556	0	983	561	538
AlnC_7205505	NONCQUT005943	93.103	174	11	1	1	173	45	218	1.36e-66	254	218	211
AlnC_7207705	NONCQUT006664	90.594	202	13	5	1	199	17	215	2.42e-69	263	215	224
AlnC_7208127	NONCQUT003943	88.889	216	23	1	1	216	41	255	6.82e-70	265	255	227
AlnC_7214279	NONCQUT001045	94.595	259	12	2	1	258	258	1	2.23e-110	399	289	277
AlnC_7214279	NONCQUT005745	91.078	269	20	3	11	277	318	52	1.05e-98	361	318	277
AlnC_7101445	NONTAET000160	80.889	225	27	4	2	225	224	15	2.86e-39	163	267	251
AlnC_7101445	NONTAET000173	80.717	223	27	4	2	223	208	1	3.71e-38	159	279	251
AlnC_7101445	NONTAET000174	80.631	222	27	4	2	222	207	1	1.33e-37	158	219	251
AlnC_7101445	NONCSAT001175	81.592	201	26	1	57	246	227	27	1.33e-37	158	233	251
AlnC_7103107	NONTAET000270	96.098	205	8	0	1	205	7	211	4.57e-91	335	234	205
AlnC_7103107	NONTAET000264	96.465	198	7	0	1	198	19	216	7.65e-89	327	219	205
AlnC_7103107	NONTAET000100	95.789	190	8	0	16	205	1	190	9.96e-83	307	213	205
AlnC_7103107	NONTAET000287	97.11	173	5	0	33	205	1	173	2.79e-78	292	219	205
AlnC_7103107	NONTAET000290	97.076	171	5	0	35	205	1	171	3.61e-77	289	204	205
AlnC_7103107	NONTAET000243	96.273	161	6	0	1	161	62	222	6.08e-70	265	222	205
AlnC_7107301	NONTAET000357	95.417	240	10	1	1	239	243	4	6.88e-105	381	272	239
AlnC_7107301	NONTAET000360	96.602	206	6	1	1	205	207	2	1.17e-92	340	284	239
AlnC_7107301	NONTAET000353	94.737	209	10	1	32	239	272	64	1.18e-87	324	272	239
AlnC_5591589	NONBRAT004988	86.321	212	12	4	3	214	24	218	7.07e-55	215	258	230
AlnC_173268	NONCQUT001676	76.263	198	17	23	1	190	222	47	9.97e-14	78.7	227	236
AlnC_5918614	NONCQUT007259	90.821	207	12	6	5	209	202	1	1.41e-71	270	202	219
AlnC_5920402	NONCQUT000356	75.439	228	46	8	21	243	12	234	6.19e-21	102	285	246
AlnC_8046694	NONBRAT004988	86.996	223	12	4	16	238	1	206	5.64e-61	235	258	238
AlnC_7746531	NONCQUT007259	79.348	184	17	14	1	180	173	7	3.47e-23	110	202	232
AlnC_3143816	NONTAET000425	80.866	439	49	19	1	432	423	13	4.83e-84	313	423	432
AlnC_3143831	NONTAET000104	82	300	45	9	1	296	11	305	3.3e-64	246	309	296
AlnC_3143831	NONTAET000095	83.27	263	35	9	1	259	72	329	2.57e-60	233	333	296
AlnC_3143831	NONTAET000112	80.315	254	41	9	47	296	1	249	2.63e-45	183	333	296
AlnC_3143832	NONTAET000104	82.394	284	43	7	1	280	11	291	1.47e-62	241	309	284
AlnC_3143832	NONTAET000112	80.672	238	39	7	47	280	1	235	1.17e-43	178	333	284
AlnC_3158183	NONVVIT000110	88.664	247	28	0	7	253	1	247	5.84e-81	302	247	253
AlnC_3160633	NONBNAT008171	85.507	276	38	2	3	278	23	296	1.82e-76	287	320	278
AlnC_7292479	NONCSAT001427	86.436	376	36	6	4	377	2	364	1.12e-109	398	417	377
AlnC_7292479	NONTAET000449	84.252	381	53	6	1	377	380	3	1.14e-99	364	387	377
AlnC_7298936	NONMEST000010	93.488	215	14	0	23	237	232	18	1.51e-86	320	233	237
AlnC_7298936	NONZMAT001340	94.149	188	7	1	54	237	49	236	1.98e-75	283	275	237
AlnC_7302282	NONTAET000332	88.739	222	23	2	37	257	5	225	1.7e-71	270	234	260
AlnC_9097247	NONTAET000186	80.594	438	71	9	55	484	1	432	6.99e-88	326	491	484
AlnC_6874673	NONTAET000120	74.146	205	46	6	1	201	2	203	8.36e-14	78.7	234	202
AlnC_4492573	NONZMAT004300	98.844	173	0	2	1	173	171	1	1.06e-82	307	220	216
AlnC_4533070	NONZMAT000771	92.982	342	3	9	46	375	390	58	3.87e-134	479	393	375
AlnC_4533070	NONZMAT000772	92.982	342	3	9	46	375	390	58	3.87e-134	479	393	375
AlnC_5372992	NONTPRT002891	77.934	213	43	2	1	209	213	1	2.89e-29	130	235	250
AlnC_4293569	NONPOPT000166	94.715	246	13	0	22	267	1	246	2.33e-105	383	247	287
AlnC_4293569	NONTAET000189	89.161	286	31	0	1	286	5	290	1.41e-97	357	327	287
AlnC_4293569	NONTAET000094	91.286	241	21	0	46	286	12	252	3.08e-89	329	282	287
AlnC_1585953	NONTAET000175	88.474	321	20	9	1	307	69	386	1.67e-102	374	386	336
AlnC_1587353	NONVVIT000110	91.257	183	16	0	28	210	1	183	1.79e-65	250	247	214
AlnC_9590624	NONORUT002197	85.503	338	44	3	1	333	18	355	1.05e-94	348	355	349
AlnC_9595468	NONORUT002141	86.473	207	24	2	9	211	46	252	1.3e-57	224	252	251
AlnC_2202165	NONTAET000120	77.612	201	27	14	9	201	1	191	3.81e-22	106	234	201
AlnC_2202165	NONTAET000113	75.926	162	22	13	48	201	1	153	1.8e-10	67.6	250	201
AlnC_1168754	NONBRAT004988	87.054	224	12	4	6	229	218	12	1.5e-61	237	258	229
AlnC_7177106	NONORUT000537	88.757	169	19	0	1	169	169	1	1.1e-52	207	253	215
AlnC_7800294	NONATHT000175	73.593	231	53	8	30	259	65	288	8.5e-15	82.4	292	259
AlnC_3528727	NONBNAT003418	87	200	11	8	15	210	1	189	8.26e-54	211	228	210
AlnC_3528981	NONBRAT001389	90.821	207	11	4	11	213	1	203	1.37e-71	270	260	214
AlnC_3530916	NONBRAT005577	81.781	247	15	11	12	234	45	285	2.88e-44	180	285	255
AlnC_3532113	NONBNAT001935	85.567	291	15	10	20	288	2	287	3.16e-74	279	332	288
AlnC_3532483	NONBRAT003880	81.79	324	35	15	3	306	325	6	2.65e-65	250	352	306
AlnC_3532539	NONBNAT005805	90.415	313	23	6	1	312	1	307	5.45e-112	405	351	312
AlnC_1152245	NONATHT000175	80.608	263	42	5	1	256	9	269	1.03e-48	195	292	256
AlnC_2816881	NONATHT003030	78.14	215	26	13	31	227	6	217	2.04e-25	117	218	229
AlnC_2817898	NONATHT001611	84.729	203	18	10	55	250	1	197	1.32e-47	191	251	252
AlnC_2819807	NONATHT001888	75.227	331	58	17	1	323	317	3	9.53e-31	135	346	371
AlnC_8090359	NONBNAT005400	76.522	345	38	25	30	360	325	10	3.29e-35	150	331	360
AlnC_8092155	NONATHT003892	85.535	159	22	1	1	159	158	1	6.45e-40	165	207	208
AlnC_4360953	NONATHT000080	87.805	205	23	2	36	239	3	206	4.65e-62	239	206	252
AlnC_4433852	NONTAET000305	78.976	371	59	18	1	361	37	398	8.87e-61	235	405	361
AlnC_4433852	NONTAET000304	78.919	370	59	18	1	360	51	411	3.19e-60	233	411	361
AlnC_810213	NONTAET000305	78.976	371	59	18	1	361	37	398	8.87e-61	235	405	361
AlnC_810213	NONTAET000304	78.919	370	59	18	1	360	51	411	3.19e-60	233	411	361
AlnC_818008	NONATHT000620	85.944	249	35	0	1	249	38	286	2.49e-70	267	286	291
AlnC_8286944	NONBRAT002094	81.579	418	41	18	38	422	9	423	5.18e-84	313	423	462
AlnC_8287183	NONBNAT001621	86.364	176	17	4	1	174	40	210	4.76e-46	185	210	201
AlnC_8287737	NONBRAT002127	85.492	193	17	7	5	192	1	187	1.07e-47	191	220	209
AlnC_8287970	NONBRAT005340	85.185	189	19	6	32	213	239	53	5.09e-46	185	239	213
AlnC_8288056	NONBRAT003061	84.186	215	14	8	20	215	7	220	1.1e-47	191	238	215
AlnC_8288588	NONBRAT004545	79.426	209	28	12	9	204	211	5	2.01e-30	134	211	227
AlnC_8288850	NONBRAT001634	88.095	210	18	5	24	233	224	22	3.29e-63	243	281	233
AlnC_8289376	NONBRAT005577	85.922	206	15	10	23	221	285	87	1.27e-52	207	285	245
AlnC_8289822	NONBRAT004535	92.34	235	11	4	21	255	1	228	9.72e-89	327	258	255
AlnC_8290689	NONBRAT004698	81.545	233	13	12	48	276	263	57	8.81e-40	165	263	276
AlnC_5102178	NONORUT002425	86.134	238	21	7	12	242	25	257	2.69e-64	246	257	245
AlnC_5458825	NONTAET000311	83.721	301	48	1	1	301	339	40	2.98e-75	283	381	346
AlnC_327156	NONMEST000010	95.122	205	10	0	1	205	220	16	9.89e-88	324	233	205
AlnC_331175	NONCSAT002424	89.928	278	13	2	1	270	286	16	1.07e-93	344	330	280
AlnC_331175	NONCSAT002423	89.928	278	13	2	1	270	286	16	1.07e-93	344	330	280
AlnC_332457	NONTPRT002121	83.735	332	16	7	14	311	332	5	3.76e-74	279	361	338
AlnC_2985969	NONTAET000332	79.891	184	28	9	24	203	234	56	3.01e-28	126	234	206
AlnC_151938	NONGMAT001583	88.136	354	26	6	1	350	42	383	4.78e-113	409	385	350
AlnC_152483	NONGMAT000923	100	278	0	0	31	308	308	31	8.56e-145	514	308	308
AlnC_154696	NONGMAT002150	98.039	204	4	0	1	204	10	213	3.49e-97	355	234	204
AlnC_160459	NONGMAT000477	90.104	192	17	1	1	190	192	1	7.21e-65	248	255	237
AlnC_2316776	NONGMAT001583	88.235	357	24	7	1	353	42	384	1.34e-113	411	385	353
AlnC_2317001	NONGMAT000021	98.945	379	3	1	29	407	378	1	0	676	378	413
AlnC_2323230	NONGMAT001867	98.131	214	4	0	1	214	59	272	1.17e-102	374	292	243
AlnC_2323366	NONGMAT001810	100	199	0	0	46	244	292	94	5.48e-101	368	292	244
AlnC_2324645	NONGMAT001759	99.222	257	2	0	1	257	286	30	7.16e-130	464	306	257
AlnC_2327853	NONMTRT000208	80.564	319	48	13	1	311	331	19	2.73e-60	233	359	313
AlnC_4583843	NONTAET000101	82.927	328	47	8	1	323	3	326	2.14e-76	287	362	323
AlnC_4583843	NONTAET000104	81.759	307	47	8	22	323	1	303	1.01e-64	248	309	323
AlnC_4584977	NONGMAT001583	87.955	357	24	7	1	353	42	383	2.24e-111	403	385	353
AlnC_4585823	NONGMAT000923	90.813	283	17	6	19	297	308	31	1.88e-101	370	308	297
AlnC_4585824	NONGMAT000923	97.842	278	6	0	19	296	308	31	8.31e-135	481	308	296
AlnC_4595670	NONGMAT001759	99.257	269	2	0	1	269	20	288	1.61e-136	486	306	269
AlnC_4596005	NONGMAT000157	99.571	233	1	0	14	246	1	233	3.61e-118	425	233	273
AlnC_4600195	NONGMAT000021	99.735	377	1	0	1	377	2	378	0	691	378	424
AlnC_4724851	NONGMAT000089	96.66	509	16	1	12	520	535	28	0	845	535	543
AlnC_4724851	NONGMAT000414	95.34	515	22	2	1	515	515	3	0	817	577	543
AlnC_4726407	NONGMAT001583	87.896	347	29	8	1	342	42	380	1.01e-109	398	385	342
AlnC_5415619	NONGMAT002150	98.122	213	4	0	1	213	213	1	3.91e-102	372	234	227
AlnC_5415839	NONGMAT001477	96.364	220	7	1	11	229	1	220	8.58e-99	361	242	230
AlnC_5424199	NONGMAT000005	87.632	663	50	19	1	645	657	9	0	741	706	674
AlnC_5937637	NONGMAT000923	92.727	275	11	6	1	271	31	300	4.7e-107	388	308	271
AlnC_5937638	NONGMAT000923	100	270	0	0	1	270	31	300	2.07e-140	499	308	270
AlnC_5937671	NONGMAT001583	87.966	349	29	8	1	344	42	382	7.84e-111	401	385	344
AlnC_5938097	NONGMAT001513	89.13	276	13	6	1	273	26	287	1.15e-88	327	329	296
AlnC_5939431	NONGMAT001791	89.891	366	24	6	1	356	377	15	5.05e-128	459	386	376
AlnC_5939756	NONGMAT001369	84.991	553	57	10	1	533	547	1	1.02e-151	538	551	591
AlnC_6692921	NONGMAT001583	88.034	351	29	6	1	347	42	383	6.12e-112	405	385	347
AlnC_6701204	NONGMAT002150	99.061	213	2	0	19	231	1	213	1.95e-105	383	234	243
AlnC_6707581	NONGMAT000995	94.881	293	15	0	1	293	293	1	4.36e-128	459	295	328
AlnC_7555935	NONGMAT001583	87.032	347	29	7	1	336	42	383	3.58e-104	379	385	336
AlnC_7557481	NONGMAT001791	89.891	366	24	6	1	356	377	15	5.05e-128	459	386	376
AlnC_10082115	NONGMAT001583	88.136	354	26	6	1	350	42	383	4.78e-113	409	385	350
AlnC_8279224	NONATHT004044	87.027	185	22	2	10	193	184	1	1.13e-52	207	260	220
AlnC_6576038	NONTAET000311	78.338	337	53	12	1	334	337	18	3.07e-50	200	381	344
AlnC_4156780	NONTPRT004655	86.494	348	32	12	1	342	340	2	8.68e-101	368	406	373
AlnC_4157946	NONTAET000428	84.076	157	25	0	1	157	43	199	4.88e-36	152	208	203
AlnC_6775632	NONTPRT002555	84.167	240	20	10	19	257	9	231	2.21e-55	217	303	257
AlnC_5519258	NONTAET000120	74.874	199	38	10	7	201	1	191	2.31e-14	80.5	234	201
AlnC_8476890	NONTAET000353	94.309	246	14	0	27	272	2	247	1.02e-103	377	272	272
AlnC_9189320	NONMEST000768	88.35	206	11	4	1	193	207	2	5.35e-61	235	210	227
AlnC_9189499	NONMEST001461	86.567	268	13	1	1	268	287	43	1.36e-72	274	302	268
AlnC_9189738	NONMEST002562	77.891	294	41	17	1	276	288	1	1.31e-38	161	306	314
AlnC_9189797	NONMEST000462	86.345	498	47	14	54	535	13	505	2.57e-147	523	516	535
AlnC_9190396	NONMEST005436	99.216	255	2	0	1	255	58	312	9.91e-129	460	312	273
AlnC_9190536	NONMEST001234	90.746	778	44	12	1	777	38	788	0	1014	823	777
AlnC_9190536	NONMEST001233	90.746	778	44	12	1	777	38	788	0	1014	823	777
AlnC_9190759	NONMEST000776	95.159	599	6	8	1	599	576	1	0	924	606	627
AlnC_9199321	NONMEST004603	93.798	258	16	0	35	292	337	80	5.11e-107	388	339	292
AlnC_9202756	NONMEST004048	92.362	563	34	6	28	581	630	68	0	793	630	581
AlnC_653507	NONATHT004044	83.684	190	24	6	1	186	3	189	4e-42	172	260	215
AlnC_5865932	NONMTRT002185	86.634	202	20	2	1	199	14	211	1.75e-55	217	211	207
AlnC_3477534	NONPOPT001291	85.852	311	26	7	68	360	1	311	3.07e-85	316	405	360
AlnC_3477739	NONPOPT001144	79.137	278	29	10	7	277	266	11	8.84e-40	165	280	277
AlnC_3478641	NONPOPT001632	88.743	533	53	5	52	580	540	11	0	645	540	580
AlnC_3479169	NONPOPT001842	86.25	560	54	11	1	544	571	19	3.36e-171	603	599	561
AlnC_3483803	NONPOPT000366	91.163	215	10	4	32	244	1	208	2.04e-75	283	208	244
AlnC_3486278	NONPOPT001160	94.141	256	14	1	27	281	1	256	4.9e-107	388	262	281
AlnC_3399345	NONPOPT000707	90.187	214	10	2	3	207	79	290	1.65e-71	270	290	253
AlnC_3400316	NONPOPT001273	81.264	443	42	16	3	434	443	31	2.9e-86	320	443	434
AlnC_3401311	NONPOPT000071	83.976	493	50	15	20	498	1	478	5.59e-124	446	479	524
AlnC_3404890	NONPOPT001786	85.294	238	20	5	1	229	232	1	7.67e-60	231	268	249
AlnC_3405808	NONPOPT002167	89.545	220	23	0	11	230	1	220	2.89e-74	279	220	266
AlnC_2707120	NONPOPT001497	80.675	533	62	16	1	500	550	26	7.79e-103	375	573	547
AlnC_2712422	NONPOPT000707	88.938	226	15	5	51	268	1	224	1.76e-71	270	290	268
AlnC_2714061	NONPOPT001597	82.77	296	30	11	17	299	329	42	1.2e-63	244	329	299
AlnC_2715395	NONPOPT001138	84.545	330	29	4	63	371	42	370	1.91e-82	307	420	371
AlnC_6988474	NONPOPT001333	85.638	188	27	0	20	207	221	34	6.32e-50	198	235	207
AlnC_4413211	NONPOPT001168	92.818	181	13	0	39	219	1	181	2.36e-69	263	202	219
AlnC_4134564	NONPOPT001167	93.114	334	20	3	6	337	341	9	2.06e-136	486	343	337
AlnC_4134969	NONPOPT000346	88.169	355	31	7	16	368	346	1	3.91e-114	412	346	369
AlnC_6001854	NONTAET000402	88.333	180	21	0	1	180	180	1	1.96e-55	217	235	229
AlnC_6011416	NONTAET000357	94.118	272	15	1	33	303	1	272	3.32e-114	412	272	317
AlnC_6711646	NONMTRT002185	92	175	9	2	8	182	1	170	1.02e-62	241	211	205
AlnC_6280011	NONATHT004044	82.967	182	27	3	1	180	10	189	9.44e-39	161	260	232
AlnC_3825155	NONTAET000120	77.184	206	39	7	1	202	202	1	2.4e-24	113	234	210
AlnC_3825155	NONTAET000113	77.647	170	27	9	1	165	164	1	3.12e-18	93.5	250	210
AlnC_3833719	NONORUT005034	90.129	233	15	3	1	233	225	1	3.04e-79	296	298	280
AlnC_3834790	NONCQUT005543	97.133	279	8	0	1	279	281	3	5e-132	472	329	296
AlnC_3835365	NONORUT000336	98.513	269	4	0	33	301	273	5	4.01e-133	475	274	306
AlnC_1657866	NONMTRT002185	90.338	207	12	3	1	203	5	207	6.01e-70	265	211	203
AlnC_4026400	NONMTRT000769	92.611	203	10	1	55	252	88	290	1.64e-76	287	296	252
AlnC_3049472	NONMTRT000769	92.611	203	10	1	52	249	88	290	1.61e-76	287	296	249
AlnC_5651087	NONMTRT000769	92.611	203	10	1	52	249	88	290	1.61e-76	287	296	249
AlnC_9541883	NONMTRT000769	87.833	263	12	10	1	252	266	13	1.35e-77	291	296	269
AlnC_9466487	NONCQUT007659	94.845	388	14	4	1	386	32	415	8.16e-171	601	429	386
AlnC_7533005	NONMEST004605	78.462	325	35	17	8	328	11	304	3.82e-44	180	341	330
AlnC_7096957	NONTAET000120	90.099	202	18	2	1	200	202	1	7.91e-69	261	234	206
AlnC_7096957	NONTAET000113	90.854	164	13	2	1	162	164	1	4.83e-56	219	250	206
AlnC_7096957	NONTAET000126	90.566	159	13	2	1	157	159	1	2.91e-53	209	210	206
AlnC_4324296	NONTAET000332	89.524	210	20	2	3	211	225	17	6.28e-70	265	234	211
AlnC_1914298	NONTAET000305	75.862	377	70	17	1	372	37	397	7.28e-42	172	405	372
AlnC_1914298	NONTAET000304	75.862	377	70	17	1	372	51	411	7.28e-42	172	411	372
AlnC_6345843	NONMALT000988	85.621	306	35	6	2	305	35	333	3.34e-84	313	342	307
AlnC_8203027	NONMALT001776	94.643	336	16	2	27	361	335	1	2.34e-146	520	335	384
AlnC_7398067	NONMTRT000769	95.238	273	13	0	1	273	285	13	2.39e-120	433	296	299
AlnC_877643	NONPOPT000934	83.568	213	30	4	2	210	8	219	9.03e-49	195	275	226
AlnC_7950513	NONTAET000348	95.395	456	20	1	16	470	1	456	0	725	486	470
AlnC_7950513	NONTAET000349	95.183	436	20	1	36	470	1	436	0	688	464	470
AlnC_5958524	NONORUT002425	85.65	223	15	9	1	216	233	21	5.15e-56	219	257	218
AlnC_2895359	NONTAET000186	77.384	451	76	14	1	444	50	481	2.01e-63	244	491	482
AlnC_2946521	NONMTRT001305	89.505	829	29	15	32	836	2	796	0	996	851	838
AlnC_427922	NONOSAT000835	96.04	202	8	0	32	233	241	40	2.46e-89	329	246	233
AlnC_7426123	NONVVIT001588	79.016	386	41	19	9	368	428	57	1.81e-58	228	428	434
AlnC_7857602	NONOSAT000950	85.629	167	13	7	2	162	19	180	6.7e-40	165	202	215
AlnC_7857702	NONTAET000332	82.84	169	24	5	1	166	222	56	2.45e-34	147	234	217
AlnC_4280397	NONTAET000189	93.617	282	18	0	1	282	309	28	4.87e-117	422	327	283
AlnC_4280397	NONTAET000094	94.096	271	16	0	1	271	271	1	2.93e-114	412	282	283
AlnC_4280397	NONPOPT000166	96.341	246	9	0	38	283	247	2	4.9e-112	405	247	283
AlnC_8685380	NONTAET000311	83.283	329	49	6	14	341	20	343	1.05e-79	298	381	341
AlnC_8694275	NONORUT002425	87.234	235	8	9	30	257	19	238	7.89e-65	248	257	258
AlnC_9399273	NONATHT004044	82.738	168	26	3	1	168	6	170	2.39e-34	147	260	212
AlnC_5683572	NONTAET000311	80.982	326	42	8	1	326	334	29	1.75e-62	241	381	333
AlnC_6300600	NONTAET000344	87.063	286	20	1	32	317	1	269	1.61e-82	307	278	317
AlnC_3276649	NONORUT002442	93.002	543	23	7	1	534	37	573	0	778	573	574
AlnC_9287740	NONTAET000115	79.643	280	38	15	1	272	24	292	6.68e-46	185	292	273
AlnC_9287740	NONTAET000114	79.167	264	36	15	1	256	24	276	2.42e-40	167	276	273
AlnC_9287740	NONTAET000120	77.551	245	36	15	1	237	1	234	8.82e-30	132	234	273
AlnC_6793646	NONZMAT003049	82.178	303	25	17	26	302	19	318	7.84e-61	235	358	322
AlnC_9693934	NONZMAT003534	85.057	261	22	9	53	300	1	257	2.59e-65	250	344	300
AlnC_9705419	NONZMAT004545	88.546	227	15	5	7	225	244	21	7.67e-70	265	249	252
AlnC_9710174	NONZMAT004678	79.151	259	29	12	41	299	272	39	5.79e-37	156	272	299
AlnC_9841187	NONZMAT000034	85.484	186	16	8	1	181	38	217	1.72e-45	183	242	202
AlnC_9845377	NONZMAT004669	87.037	216	19	5	28	234	245	30	5.67e-61	235	281	239
AlnC_702947	NONORUT002272	96.667	210	4	3	1	209	208	1	2.31e-94	346	208	222
AlnC_801307	NONZMAT000034	83.854	192	18	11	1	186	33	217	1.42e-41	171	242	212
AlnC_809848	NONORUT002442	97.441	547	8	3	35	581	573	33	0	928	573	588
AlnC_7258406	NONORUT001288	82.534	292	33	14	11	294	18	299	1.52e-62	241	314	294
AlnC_9011663	NONZMAT001532	84.959	246	28	5	12	253	254	14	1.3e-62	241	304	254
AlnC_9622782	NONTAET000129	92.727	220	12	4	2	218	1	219	7.08e-85	315	249	239
AlnC_9622782	NONTAET000113	91.855	221	14	4	1	218	16	235	4.26e-82	305	250	239
AlnC_9622782	NONTAET000126	92.5	200	11	4	2	198	12	210	2e-75	283	210	239
AlnC_9622782	NONTAET000114	92.5	200	11	4	2	198	78	276	2e-75	283	276	239
AlnC_9622782	NONVVIT001404	83.673	196	30	2	24	218	224	30	2.08e-45	183	274	239
AlnC_9623337	NONORUT002272	97.143	210	4	2	10	219	1	208	1.56e-96	353	208	248
AlnC_722211	NONATHT004044	81.159	207	29	10	21	224	205	6	1.17e-37	158	260	224
AlnC_8007607	NONATHT004044	80.423	189	33	4	36	223	189	4	1.18e-32	141	260	223
AlnC_3915220	NONBNAT008171	78.862	246	43	9	1	244	239	1	1.44e-37	158	320	271
AlnC_5845127	NONMACT000497	86.325	234	30	2	36	268	291	59	1.78e-66	254	302	270
AlnC_5845496	NONBNAT008171	87.705	244	30	0	3	246	244	1	6.45e-76	285	320	275
AlnC_461310	NONTAET000120	76.699	206	41	6	2	203	203	1	1.11e-22	108	234	209
AlnC_461310	NONTAET000113	76.19	168	35	4	2	167	165	1	1.87e-15	84.2	250	209
AlnC_1732557	NONTAET000077	77.647	425	85	8	1	422	72	489	4.13e-65	250	508	463
AlnC_3748443	NONORUT002425	88	250	17	8	1	246	242	2	2.24e-75	283	257	266
AlnC_1633104	NONBRAT004988	81.333	225	20	7	3	227	203	1	3.07e-39	163	258	268
AlnC_3992556	NONCQUT005543	83.121	314	50	3	47	359	324	13	3.1e-75	283	329	359
AlnC_3992556	NONZMAT001310	80.573	314	55	5	1	311	72	382	2.45e-61	237	386	359
AlnC_3992556	NONZMAT001311	80.573	314	55	5	1	311	72	382	2.45e-61	237	386	359
AlnC_7346446	NONTAET000303	95.495	222	10	0	1	222	13	234	3.86e-97	355	234	223
AlnC_1058343	NONTAET000084	79.237	236	36	12	31	260	229	1	6.66e-36	152	266	269
AlnC_1058343	NONTAET000436	79.039	229	35	12	45	267	312	91	1.12e-33	145	312	269
AlnC_6652025	NONTAET000311	96.338	355	12	1	33	386	381	27	2.95e-165	582	381	386
AlnC_3605494	NONTAET000251	97.046	237	7	0	1	237	237	1	1.97e-110	399	271	247
AlnC_3605494	NONTAET000264	97.17	212	6	0	1	212	213	2	3.34e-98	359	219	247
AlnC_3605494	NONTAET000243	96.714	213	7	0	35	247	222	10	4.33e-97	355	222	247
AlnC_3605494	NONTAET000265	97.115	208	6	0	1	208	208	1	5.6e-96	351	261	247
AlnC_3605494	NONTAET000270	97.5	200	5	0	1	200	201	2	3.37e-93	342	234	247
AlnC_5783151	NONMTRT000769	81.592	201	11	5	66	248	97	289	3.68e-33	143	296	248
AlnC_2549001	NONORUT002425	85	160	15	2	14	173	181	31	1.41e-36	154	257	210
AlnC_76006	NONORUT002425	89.474	247	5	6	2	237	238	2	3.46e-78	292	257	248

## Sheet: Blast_hits_AlnC_vs_PlncDB
Query acc.ver	Subject acc.ver	% identity	alignment length	mismatches	gap opens	q. start	q. end	s. start	s. end	evalue	bit score	slen	qlen
AlnC_598651	EL1255	92.39	657	48	2	1	656	656	1	0	935	657	684
AlnC_7800294	EL0103	74.178	213	47	8	48	259	210	5	1.66e-17	82.4	292	259
AlnC_1151436	EL0568	77.273	220	27	16	1	217	202	3	2.41e-25	108	236	230
AlnC_1152245	EL0103	80.608	263	42	5	1	256	284	24	2.02e-51	195	292	256
AlnC_8089792	EL0568	79.747	237	20	14	24	238	234	4	5.75e-37	147	236	257
AlnC_8710154	EL0103	72.951	244	44	19	3	238	1	230	1.89e-12	65.8	292	291
